# Supplementary material for: Cyclodextrin-Mediated Cholesterol Depletion Induces Adiponectin Secretion in 3T3-L1 Adipocytes
Source: Int J Mol Sci. 2023 Sep 28;24(19):14718. doi: 10.3390/ijms241914718 (PMC10572842; doi:10.3390/ijms241914718)
Supplement: Supplementary file 1 [file ijms-24-14718-s001.zip]

Archive with 1 entries (1 files):
- ijms-2560388-supplementary.pdf
